# Supplementary material for: Coordination of cytochrome bc1 complex assembly at MICOS
Source: EMBO Rep. 2024 Dec 2;26(2):353–84. doi: 10.1038/s44319-024-00336-x (PMC11772845; doi:10.1038/s44319-024-00336-x)
Supplement: Supplementary file 2 — Dataset EV1 [file 44319_2024_336_MOESM2_ESM.xlsx]

## Sheet: Dataset EV1
	Dataset EV1: Results of SILAC-based quantitative MS analyses of affinity-purified Cor1, Mar26 and Mic60 complexes. Protein complexes were affinity-purified from differentially SILAC-labeled mitochondria using Mar26, Mic60, or Cor1 as bait (n = 3 each) and analyzed by LC/MS. Mass spectrometric raw data of all experiments were jointly processed by MaxQuant/Andromeda (Cox and Mann, Nat. Biotechnol. …
												Mar26 - Replicate 1						Mar26 - Replicate 2						Mar26 - Replicate 3						Mic60 - Replicate 1						Mic60 - Replicate 2						Mic60 - Replicate 3						Cor1 - Replicate 1
	Systematic Names	Gene Names	Molecular Weight (kDa)	Sequence Coverage (%)	Posterior Error Probability	Mean log2 Ratio Mar26/WT	t-Test p-Value Mar26	Mean log2 Ratio Mic60/WT	t-Test p-Value Mic60	Mean log2 Ratio Cor1/WT	t-Test p-Value Cor1	Peptides	Unique Peptides	Ratio Mar26/WT	log2 Ratio Mar26/WT	Ratio Variability [%]	Ratio Count	Peptides	Unique Peptides	Ratio Mar26/WT	log2 Ratio Mar26/WT	Ratio Variability [%]	Ratio Count	Peptides	Unique Peptides	Ratio Mar26/WT	log2 Ratio Mar26/WT	Ratio Variability [%]	Ratio Count	Peptides	Unique Peptides	Ratio Mic60/WT	log2 Ratio Mic60/WT	Ratio Variability [%]	Ratio Count	Peptides	Unique Peptides	Ratio Mic60/WT	log2 Ratio Mic60/WT	Ratio Variability [%]	Ratio Count	Peptides	Unique Peptides	Ratio Mic60/WT	log2 Ratio Mic60/WT	Ratio Variability [%]	Ratio Count	Peptides	Unique Peptides
	YER182W	MAR26	27.698	67.6	7.28e-226	6.59411	0.00101987	4.07583	0.00252352	3.80735	0.000572795	18	18	100.866	6.6563	142.18	20	14	14	66.2208	6.04921	154.91	13	18	18	135	7.07682	139.89	17	2	2	11.6401	3.54103	17.428	2	3	3	23.2726	4.54056	n. def.	1	12	12	17.7026	4.14589	205.8	7	13	13
	YBL045C	COR1	50.227	82.7	0	6.22679	0.00102765	4.09885	0.00287911	4.00877	0.000675621	24	24	103.968	6.7	112.62	23	16	16	52.7872	5.72212	59.297	18	25	25	76.5462	6.25826	123.29	25	23	23	11.7854	3.55892	24.564	27	23	23	17.1078	4.09658	47.195	26	24	24	24.9513	4.64105	157.4	20	50	50
	YPR191W	QCR2	40.478	95.7	0	5.93161	0.00130709	4.48508	0.0126628	4.22336	0.000987954	25	25	86.9716	6.44247	128.73	26	21	21	41.9639	5.39108	93.143	27	25	25	62.3053	5.96128	131.31	29	24	24	11.1824	3.48316	24.112	31	28	28	16.8183	4.07196	71.815	34	31	31	59.7193	5.90013	127.97	31	61	61
	YJL166W	QCR8	10.974	89.4	6.34e-51	5.66617	0.00158087	4.03239	0.00586128	5.87557	0.00138014	4	4	52.2002	5.70598	86.185	2	4	4	34.1588	5.09419	210.68	4	5	5	73.4322	6.19834	329.05	4	3	3	16.3372	4.03009	21.549	2	2	2	27.7894	4.79646	25.655	2	3	3	9.65065	3.27063	n. def.	1	7	7
	YMR145C	NDE1	62.773	73.8	0	5.6439	0.00230039	4.88277	0.0001827	3.2288	0.000449937	29	28	73.4053	6.19781	82.5	34	23	23	29.9787	4.90587	139.31	26	30	29	56.8085	5.82803	97.505	31	29	29	33.5785	5.06946	63.216	32	32	31	27.7108	4.79238	88.443	22	39	39	27.5976	4.78647	130.08	31	8	8
	YCL057C-A	MIC10	10.408	88.7	1.75e-114	5.64068	0.00802447	4.87926	0.00138268	4.58942	0.000448796	5	5	88.1756	6.46231	66.955	5	5	5	18.3628	4.19871	71.216	5	6	6	76.693	6.26102	79.431	4	7	7	41.7851	5.38492	100.73	7	7	7	23.3514	4.54544	137.73	8	9	9	26.126	4.70742	217.67	7	2	2
	YLR038C	COX12	9.7878	74.7	3.83e-66	5.54153	0.00158421	5.48785	0.00111148	7.43545	0.00576572	1	1	51.01	5.67271	36.513	3	1	1	30.8337	4.94644	53.035	3	1	1	64.2426	6.00546	45.61	2	1	1	37.1872	5.21673	9.3765	3	1	1	37.8129	5.24081	33.303	3	1	1	64.2674	6.00601	30.409	3	7	7
	YBL095W	MRX3	30.545	73	1.78e-113	5.53261	0.00234365	3.63413	0.000504024	1.794	0.00180534	10	10	70.7564	6.14479	124.87	11	7	7	49.0749	5.61691	135.42	10	15	15	28.5641	4.83613	126.75	19	7	7	14.5533	3.86327	52.626	7	2	2	11.2718	3.49465	5.7199	2	3	3	11.6679	3.54448	103.19	2	1	1
	YOR065W	CYT1	34.054	43	0	5.52335	0.00126302	4.7699	0.0089197	6.38946	3.47067e-06	7	7	49.8654	5.63997	74.313	12	6	6	61.2257	5.93607	39.143	6	7	7	31.8674	4.99401	151.48	8	6	6	15.4996	3.95415	42.553	8	6	6	19.844	4.31063	50.647	7	9	9	66.024	6.04492	174.53	9	16	16
	YKR016W	MIC60	61.081	78.3	0	5.27108	0.00314576	5.50223	0.00150947	2.87323	0.00123426	26	26	46.6679	5.54436	120.34	23	20	20	21.8022	4.4464	51.188	24	24	24	56.5899	5.82247	112.4	23	34	34	58.5138	5.8707	149.52	38	35	35	53.2481	5.73466	152.57	38	49	49	29.8846	4.90133	142.47	55	2	2
	YGL187C	COX4	17.142	73.5	2.56e-265	5.14767	0.000982801	3.93797	0.014479	6.60759	0.000347049	7	7	48.6358	5.60395	75.281	8	6	6	30.774	4.94364	74.031	7	7	7	29.7628	4.89544	49.847	8	6	6	14.0394	3.81141	48.605	8	5	5	7.06015	2.8197	94.302	5	4	4	36.3227	5.1828	110.55	4	10	10
	YGL191W	COX13	15.021	80.6	1.64e-134	5.07032	0.000270808	3.22786	0.00315022	5.87907	0.000774063	8	8	33.8432	5.0808	118.38	7	1	1	38.5683	5.26935	n. def.	1	5	5	29.0571	4.86082	67.133	5	7	7	12.3933	3.63148	89.757	10	6	6	9.86875	3.30287	107.07	8	5	5	6.72359	2.74923	158.91	8	12	12
	YBL030C;YBR085W	PET9; AAC3	34.426	75.8	0	5.05624	0.00103789	4.15761	0.00344298	5.50786	0.000885309	16	15	38.7822	5.27732	122.73	22	14	13	24.1663	4.59492	53.504	19	18	17	39.3005	5.29647	157.17	25	16	14	11.1475	3.47865	63.694	27	17	14	20.7396	4.37431	123.18	21	23	20	24.5875	4.61986	147.52	21	26	24
	YHR051W	COX6	17.341	58.8	4.49e-236	4.82767	0.00653472	3.46429	0.00185795	8.16441	0.000771421	4	4	61.4779	5.942	76.506	4	4	4	19.6684	4.29781	71.858	5	7	7	18.938	4.24321	87.045	7	5	5	13.7216	3.77837	30.925	6	6	6	11.7397	3.55332	111.82	6	10	10	8.34655	3.06118	125.29	6	13	13
	YPL004C	LSP1	38.071	58.4	1.04e-187	4.80888	0.00194263	0.976158	0.218101	-0.417813	0.992252	13	11	40.3356	5.33398	59.246	11	11	9	19.599	4.29271	83.935	9	13	11	27.8567	4.79995	79.341	11	9	7	0.744214	-0.426211	16.465	7	8	6	1.33374	0.41548	25.372	6	6	5	7.66989	2.93921	43.112	5	9	8
	YFR011C	MIC19	18.855	64.1	1.97e-222	4.73844	0.00132474	5.52987	0.000725532	3.10116	0.00772162	9	9	37.2384	5.21872	67.425	7	7	7	21.4027	4.41972	87.385	7	10	10	23.8658	4.57687	66.433	7	10	10	58.0821	5.86002	56.796	9	10	10	35.2001	5.13751	118.12	9	9	9	48.2369	5.59207	154.39	7	1	1
	Q0250	COX2	28.567	44.2	7.15e-118	4.71587	0.011539	3.67305	0.00351669	6.18449	0.0045472	4	4	65.1084	6.02477	122.02	6	4	4	11.3516	3.50483	132.52	4	4	4	24.5561	4.61801	86.544	4	4	4	12.0233	3.58776	63.774	7	5	5	9.09091	3.18442	67.619	5	4	4	18.9872	4.24696	89.563	3	11	11
	YDL174C	DLD1	65.292	60.3	1.26e-246	4.69011	0.00087359	3.72249	0.0105232	2.26856	0.000898568	21	21	32.1388	5.00625	144.27	23	15	15	26.6057	4.73366	138.88	16	16	16	20.1183	4.33044	100.61	18	13	13	15.8336	3.98491	77.666	16	8	8	22.8504	4.51414	83.497	10	17	17	6.35728	2.66841	173.65	13	0	0
	YJR077C	MIR1	32.812	73.6	1.6e-262	4.66107	0.00447161	4.21532	0.0014008	1.29035	0.0544277	16	16	41.9727	5.39138	101.59	17	12	12	26.588	4.7327	93.167	13	12	12	14.5115	3.85912	43.857	13	13	13	16.0599	4.00539	36.82	15	13	13	15.7617	3.97835	71.233	12	15	15	25.3203	4.66222	134.15	7	0	0
	YDR529C	QCR7	14.565	97.6	2.69e-299	4.57938	0.00545627	4.29596	0.00292371	6.76971	0.00125382	5	5	13.7821	3.78472	243.84	10	8	8	43.7235	5.45034	137.25	9	9	9	22.6757	4.50308	136.17	12	9	9	13.2233	3.72501	19.383	13	10	10	19.6282	4.29486	50.59	14	13	13	29.2022	4.868	164.97	16	16	16
	YEL024W	RIP1	23.365	63.3	1.88e-293	4.54166	0.000778268	4.84269	0.00393902	4.69343	0.00257834	12	12	25.5611	4.67588	118.35	13	13	13	18.2066	4.18639	74.148	16	12	12	27.1466	4.7627	133.06	12	9	9	18.7098	4.22572	50.42	12	4	4	24.6993	4.6264	36.37	7	8	8	51.1247	5.67595	162.15	8	15	15
	YGR086C	PIL1	38.349	69.6	1.8e-176	4.48842	0.00225871	0.885785	0.200101	-0.467278	0.995816	9	7	27.1312	4.76188	105.27	9	10	8	14.7632	3.88393	51.527	9	12	10	28.2358	4.81945	69.357	11	5	3	0.748391	-0.418136	44.652	6	4	2	1.55032	0.632562	30.199	3	4	3	5.43744	2.44293	22.565	3	7	6
	YHR001W-A	QCR10	8.5928	55.8	1.55e-50	4.43539	0.000396201	4.60534	0.00507378	1.61175	0.125158	4	4	24.4332	4.61077	174.57	4	2	2	22.6562	4.50183	86.117	2	3	3	18.2976	4.19358	73.712	5	5	5	14.5389	3.86185	44.601	6	5	5	22.411	4.48613	57.778	5	5	5	44.2635	5.46804	122.22	4	0	0
	YDL198C	GGC1	33.215	51.7	5.24e-90	4.40352	0.000954537	3.42099	0.000113201	2.42148	0.0580274	9	9	20.5225	4.35913	80.016	7	4	4	27.0438	4.75723	48.944	3	8	8	17.0797	4.09421	53.647	6	6	6	10.6759	3.41628	34.164	5	9	9	10.0858	3.33426	94.069	7	7	7	11.4115	3.51241	125.52	3	0	0
	YOL027C	MDM38	65.004	56	0	4.40232	0.00484809	1.61811	0.0923285	3.1018	8.37307e-05	22	22	28.6041	4.83815	93.513	24	12	12	11.5432	3.52897	52.891	14	14	14	28.6377	4.83984	85.046	12	0	0	NA	0.203298	n. def.	0	0	0	NA	1.63333	n. def.	0	0	0	NA	3.0177	n. def.	0	10	10
	YER141W	COX15	54.658	24.9	3.56e-51	4.38492	0.000516339	3.99974	0.00145471	1.61527	0.169885	8	8	19.727	4.3021	200.53	6	3	3	18.2882	4.19284	86.45	3	3	3	25.2781	4.65981	n. def.	1	5	5	18.9717	4.24578	132.47	5	4	4	18.1851	4.18469	88.603	2	4	4	11.8659	3.56875	140.41	2	0	0
	YNL100W	MIC27	26.959	79.9	1.4e-199	4.30192	0.00431859	5.12085	0.00261869	1.69314	0.0750167	9	9	33.8215	5.07987	203	8	5	5	13.3087	3.73429	35.434	5	8	8	17.0488	4.0916	215.88	6	12	12	56.9282	5.83107	133.71	10	15	15	31.082	4.95801	127.77	13	20	20	23.8095	4.57347	134.43	15	0	0
	YDL085W	NDE2	61.659	67	0	4.25273	0.00265823	3.78412	0.00292882	2.96335	0.00288672	22	21	20.963	4.38978	146.87	29	15	15	26.1766	4.71021	176.19	14	20	19	12.6248	3.65819	194.66	24	11	11	20.478	4.356	104.37	10	14	13	12.0486	3.5908	74.908	12	20	20	10.5968	3.40556	136.06	13	3	3
	YMR203W	TOM40	42.038	56.8	9.99e-144	4.24591	0.00296936	4.19823	0.0382378	2.19445	0.206864	5	5	18.547	4.21312	73.236	5	4	4	12.9398	3.69374	90.083	4	5	5	28.46	4.83087	195.06	4	8	8	47.1476	5.55911	141.7	4	7	7	39.3546	5.29846	95.966	4	12	12	3.33367	1.73711	206.27	5	0	0
	YDR119W-A	COX26	7.4516	30.3	1.04e-15	4.21835	0.00325586	5.22244	0.0111309	7.23247	0.00290182	1	1	25.1332	4.65152	n. def.	1	1	1	22.0143	4.46037	n. def.	1	1	1	11.6573	3.54316	n. def.	1	2	2	17.605	4.13791	14.649	3	2	2	27.1651	4.76368	25.238	3	2	2	108.814	6.76572	38.874	3	3	3
	YBR262C	MIC12	12.388	71.7	7.68e-147	4.14979	0.0213283	4.08696	3.65399e-06	-0.172848	0.573018	8	8	32.2893	5.01298	122.99	9	8	8	5.20048	2.37864	99.597	8	7	7	33.3067	5.05774	132.04	7	9	9	17.231	4.10693	83.128	9	11	11	16.7813	4.06879	128.69	12	6	6	16.973	4.08517	129.03	7	0	0
	YGR174C	CBP4	20.219	58.8	1.15e-94	4.14918	0.00988287	4.70444	0.00335945	4.30142	0.000627962	5	5	40.235	5.33038	68.877	4	2	2	12.4043	3.63277	63.072	2	5	5	11.1919	3.48439	78.994	5	3	3	26.4571	4.72558	30.125	2	3	3	41.2099	5.36492	37.57	2	6	6	16.2551	4.02282	240.61	2	7	7
	YJR095W	SFC1	35.34	56.2	5.01e-108	4.14517	0.00655931	3.58728	0.00467262	1.62485	0.00184174	12	12	22.95	4.52042	76.603	10	5	5	9.14662	3.19324	52.518	6	7	7	26.3887	4.72185	85.401	7	7	7	10.3273	3.36839	13.899	7	4	4	19.3084	4.27115	27.421	4	7	7	8.70777	3.1223	n. def.	1	2	2
	YGR235C	MIC26	26.912	58.4	1.45e-148	4.08972	0.00762185	3.3753	0.000215924	1.58341	0.0230284	9	9	27.7832	4.79614	116.25	11	4	4	20.7585	4.37563	42.922	4	6	6	8.55871	3.09739	101.78	7	9	9	9.8668	3.30258	67.24	11	12	12	11.4367	3.5156	154.81	10	11	11	9.90197	3.30772	166.38	11	0	0
	YPR125W	YLH47	52.174	35.9	2.26e-49	4.05552	0.00859134	2.2781	0.0949274	2.31109	0.000576966	9	9	24.3558	4.60619	80.59	7	5	5	7.88146	2.97846	39.79	5	5	5	23.9492	4.58191	79.694	4	0	0	NA	-0.0207841	n. def.	0	0	0	NA	3.09219	n. def.	0	0	0	NA	3.7629	n. def.	0	2	2
	YPL173W	MRPL40	33.751	45.1	3e-80	3.96166	0.00621382	0.094411	0.395959	2.73969	0.103017	9	9	18.5309	4.21186	55.379	10	6	6	8.54701	3.09542	21.392	7	6	6	23.8795	4.5777	102.39	6	1	1	0.698032	-0.518636	n. def.	1	1	1	1.43133	0.517358	n. def.	1	1	1	1.218	0.284511	n. def.	1	0	0
	YMR056C	AAC1	34.12	44	7.03e-95	3.94113	0.00055857	4.4862	0.000328183	5.1313	0.0283846	4	3	16.9147	4.08021	120.28	3	7	6	16.7442	4.06559	108.32	5	4	3	12.7957	3.67759	n. def.	1	5	3	19.1106	4.2563	24.007	4	7	4	24.3605	4.60647	58.96	4	6	3	24.1815	4.59583	245.44	3	8	6
	YLL041C	SDH2	30.231	35.7	2.44e-73	3.92468	0.00567656	3.79871	0.0131632	1.97655	0.0426731	4	4	27.2442	4.76788	24.755	4	3	3	11.5058	3.52428	36.027	3	4	4	11.1724	3.48187	39.158	4	6	6	7.46046	2.89926	42.597	8	6	6	11.2133	3.48714	59.554	7	8	8	32.2165	5.00973	348.31	7	0	0
	YBR024W	SCO2	34.888	44.2	1.95e-36	3.776	0.00042225	2.49146	0.011469	1.85718	0.0477684	6	6	13.1372	3.71558	63.553	4	4	4	12.3238	3.62337	62.592	4	4	4	15.8791	3.98905	76.835	3	1	1	5.66316	2.50161	n. def.	1	1	1	3.53419	1.82138	n. def.	1	2	2	NA	3.1514	n. def.	0	0	0
	YDR316W	OMS1	55.588	42	4.08e-90	3.7749	0.00171098	1.77165	0.0374489	2.97165	0.000343851	11	11	17.628	4.1398	111.64	8	4	4	10.3765	3.37524	17.546	2	6	6	14.0225	3.80967	134.43	4	0	0	NA	1.22482	n. def.	0	0	0	NA	2.79935	n. def.	0	0	0	NA	1.29078	n. def.	0	4	4
	YPL118W	MRP51	39.445	45.3	5.52e-71	3.74202	0.0163987	2.83796	0.00070577	5.2517	3.40596e-05	11	11	33.6678	5.0733	74.852	12	6	6	6.63834	2.73082	59.948	7	8	8	10.7179	3.42195	59.26	6	0	0	NA	2.9283	n. def.	0	0	0	NA	2.9603	n. def.	0	0	0	NA	2.62529	n. def.	0	1	1
	YDR041W	RSM10	23.424	52.7	1.9e-84	3.74164	0.00813818	2.41987	0.0977931	0.904585	0.152884	6	6	25.9067	4.69526	145.22	7	4	4	8.74432	3.12835	34.304	5	5	5	10.5658	3.40133	144.16	3	0	0	NA	0.756889	n. def.	0	0	0	NA	1.60319	n. def.	0	0	0	NA	4.89954	n. def.	0	1	1
	YGR076C	MRPL25	18.587	25.5	7.18e-14	3.72233	0.00755736	1.76742	0.128248	1.2901	0.163722	4	4	21.9293	4.45479	54.66	5	2	2	7.28916	2.86575	10.236	3	2	2	14.3846	3.84645	37.404	2	1	1	1.11567	0.157914	n. def.	1	1	1	2.31798	1.21287	n. def.	1	0	0	NA	3.93146	n. def.	0	0	0
	YGR231C	PHB2	34.406	49	1.54e-110	3.69918	0.00992272	1.47496	0.136354	0.537982	0.173946	10	10	14.4688	3.85488	41.37	14	8	8	6.56599	2.71501	14.941	11	6	6	23.0654	4.52766	22.1	5	4	4	0.912825	-0.131589	22.64	4	2	2	2.45074	1.29322	35.919	2	5	5	9.60154	3.26327	85.085	4	1	1
	YPL098C	MGR2	12.252	34.5	9.77e-27	3.6798	0.00592	1.80234	0.248817	3.61883	0.0153539	2	2	20.0244	4.32369	136.46	2	3	3	13.7427	3.78059	54.234	3	2	2	7.64818	2.93512	25.378	2	1	1	0.173614	-2.52604	n. def.	1	1	1	NA	4.5859	n. def.	0	1	1	10.1764	3.34715	n. def.	1	1	1
	YGR165W	MRPS35	39.575	30.1	4.35e-41	3.65332	0.0141522	2.05043	0.0160371	0.127786	0.174855	6	6	26.6149	4.73416	190.17	6	4	4	12.7033	3.66713	168.21	5	2	2	5.89171	2.55869	176.48	2	0	0	NA	2.38461	n. def.	0	0	0	NA	1.29929	n. def.	0	0	0	NA	2.46739	n. def.	0	1	1
	YPR010C-A	MIN8	7.9021	37.5	1.96e-48	3.64736	0.0140956	4.24245	0.0206083	1.46768	0.01436	1	1	29.6815	4.89149	n. def.	1	2	2	7.50863	2.90855	148.75	2	2	2	8.82768	3.14203	49.217	2	3	3	8.17394	3.03103	46.24	2	2	2	13.1869	3.72103	40.157	3	3	3	62.9129	5.97528	57.378	2	0	0
	YIL087C	AIM19	16.923	52.9	3.15e-78	3.61039	0.00556585	2.87326	0.0299811	4.55003	0.000695153	5	5	14.4159	3.84959	99.155	7	3	3	17.4246	4.12306	57.517	3	5	5	7.25268	2.85851	91.806	8	5	5	9.59693	3.26257	147.89	2	6	6	2.72665	1.44713	122.19	7	6	6	15.0331	3.91007	95.914	5	3	3
	YBR255C-A	RCF3	13.741	28.3	1.87e-42	3.58696	0.0142653	1.76946	0.0557993	2.75018	0.0446555	2	2	26.7652	4.74228	n. def.	1	0	0	NA	3.39552	n. def.	0	2	2	6.16067	2.62309	n. def.	1	0	0	NA	2.42512	n. def.	0	0	0	NA	0.476429	n. def.	0	1	1	5.30307	2.40683	n. def.	1	1	1
	YMR241W	YHM2	34.184	43.3	2.53e-124	3.58485	0.00560991	3.86186	0.0105237	3.42261	0.00296747	5	5	11.2362	3.49008	215.47	5	5	5	19.5679	4.29042	67.621	7	6	6	7.85731	2.97404	118.98	6	4	4	19.2341	4.26559	22.403	5	4	4	23.9504	4.58198	86.168	4	6	6	6.67156	2.73802	10.087	4	1	1
	YPL063W	TIM50	55.098	49.6	5.68e-120	3.58329	0.0170009	2.19223	0.0392701	3.16948	0.0126684	9	9	7.69349	2.94364	85.56	9	6	6	7.29714	2.86733	40.345	5	2	2	30.673	4.9389	163.37	2	4	4	3.9703	1.98925	114.12	4	3	3	2.25876	1.17553	16.807	3	3	3	10.6436	3.41192	54.259	2	6	6
	YNL131W	TOM22	16.79	47.4	1.66e-104	3.56863	0.0349028	4.40564	0.00500022	2.98602	0.0274031	2	2	27.6572	4.78958	76.996	3	2	2	19.9836	4.32075	36.24	2	2	2	3.02215	1.59558	346.18	2	3	3	38.7943	5.27777	47.16	3	1	1	14.179	3.82568	143.89	2	2	2	17.3091	4.11346	34.442	3	0	0
	YGR132C	PHB1	31.427	76.3	2.12e-196	3.56602	0.00985265	1.31829	0.144476	1.22767	0.0014324	12	12	13.9809	3.80539	29.236	18	11	11	6.02519	2.59101	21.964	17	10	10	19.7211	4.30167	32.606	12	4	4	0.855871	-0.224534	8.7521	4	6	6	2.32245	1.21565	25.526	6	1	1	7.80153	2.96376	n. def.	1	2	2
	YJR085C	TMH11	11.25	63.8	3.41e-63	3.54327	0.0101051	2.90193	0.0125532	3.50309	0.00825613	4	4	10.4405	3.38412	72.284	5	4	4	22.5963	4.49802	61.148	3	2	2	6.71637	2.74768	n. def.	1	2	2	12.9912	3.69947	n. def.	1	1	1	7.61963	2.92972	n. def.	1	2	2	4.21816	2.07661	76.505	3	0	0
	YLR348C	DIC1	32.991	41.9	3.62e-56	3.49151	0.00338804	3.48879	0.0094467	2.3501	0.0647122	3	3	12.7356	3.6708	29.863	3	3	3	14.6977	3.87752	n. def.	1	3	3	7.60109	2.92621	106.66	3	4	4	21.7898	4.44558	22.326	4	3	3	7.24795	2.85757	n. def.	1	4	4	8.95817	3.1632	129.6	2	0	0
	YGR183C	QCR9	7.4763	42.4	4.81e-25	3.4876	0.0192047	1.41665	0.114756	5.81173	0.00758635	1	1	23.2905	4.54167	n. def.	1	0	0	NA	2.15226	n. def.	0	1	1	13.6316	3.76888	n. def.	1	1	1	4.55145	2.18633	n. def.	1	0	0	NA	-0.239508	n. def.	0	0	0	NA	2.30313	n. def.	0	3	3
	YNR017W	TIM23	23.243	51.4	3.49e-54	3.47056	0.00678646	2.98929	0.0155819	0.639141	0.162928	4	4	6.30477	2.65644	85.261	3	3	3	14.1056	3.81819	3.0503	2	3	3	15.3168	3.93704	33.476	2	2	2	4.92199	2.29924	38.671	3	2	2	6.12145	2.61387	142.25	2	2	2	16.619	4.05476	81.208	2	2	2
	YMR110C	HFD1	59.978	36.5	2.55e-125	3.45107	0.00516544	1.42043	0.0665842	-0.210561	0.996089	12	12	17.5319	4.13191	80.603	17	8	8	9.68523	3.27579	85.058	8	7	7	7.70357	2.94553	108.37	5	1	1	1.92983	0.948475	n. def.	1	0	0	NA	2.56979	n. def.	0	1	1	1.6737	0.743038	n. def.	1	8	8
	YML120C	NDI1	57.249	81.5	0	3.44995	0.00295642	2.11369	0.0630878	5.43955	0.000318468	19	19	15.7433	3.97667	41.329	28	17	17	9.55932	3.25691	34.425	18	12	12	8.67152	3.11629	47.365	13	10	10	1.74271	0.80133	8.2382	10	5	5	3.69303	1.88481	23.98	5	11	11	12.5964	3.65494	57.055	10	36	36
	YER154W	OXA1	44.815	25.6	6.45e-117	3.42898	0.00303517	2.5829	0.0194243	2.89017	0.00779342	6	6	14.6529	3.87311	57.881	6	1	1	11.0653	3.46796	n. def.	1	4	4	7.70535	2.94586	30.948	5	0	0	NA	3.21504	n. def.	0	0	0	NA	1.54185	n. def.	0	0	0	NA	2.99182	n. def.	0	4	4
	YER048W-A	ISD11	11.266	77.7	3.18e-42	3.40803	0.00295819	2.43911	0.103671	-0.108226	0.96109	5	5	13.26	3.729	120.57	5	2	2	7.39208	2.88598	7.9017	2	2	2	12.2024	3.60909	18.906	2	0	0	NA	-0.159817	n. def.	0	1	1	9.69086	3.27662	n. def.	1	1	1	18.3857	4.20051	n. def.	1	2	2
	YKL192C	ACP1	13.943	35.2	3.35e-61	3.40036	0.000829176	2.74608	0.0233458	-0.0351776	0.739614	2	2	12.7611	3.67368	6.3085	2	1	1	9.33881	3.22324	n. def.	1	1	1	9.87752	3.30415	n. def.	1	1	1	5.20318	2.37939	n. def.	1	1	1	15.4169	3.94644	n. def.	1	1	1	3.76435	1.9124	135.72	2	5	5
	YML042W	CAT2	77.241	66.7	0	3.38193	0.00570548	1.04623	0.205274	-0.239843	0.760529	28	28	11.0363	3.46419	53.524	55	28	28	6.55996	2.71369	61.96	43	24	24	15.648	3.9679	63.223	36	18	18	0.719735	-0.474462	9.9759	21	13	13	1.56375	0.645006	20.245	16	12	12	7.82534	2.96815	47.855	14	2	2
	YKR009C	FOX2	98.702	61.3	0	3.3712	0.00246596	1.27903	0.167941	-0.371837	0.97978	26	26	11.3039	3.49875	50.001	36	20	20	7.52106	2.91094	20.262	25	25	25	13.0314	3.70392	65.242	27	19	19	0.839842	-0.25181	15.009	22	14	14	1.84243	0.881614	56.007	18	12	12	9.23617	3.20729	46.842	15	6	6
	YJL104W	PAM16	16.216	31.5	4.66e-12	3.35991	0.00040031	2.07422	0.0180152	0.25446	0.422255	2	2	9.53743	3.2536	15.556	3	0	0	NA	3.27642	n. def.	0	1	1	11.7103	3.5497	n. def.	1	0	0	NA	2.75226	n. def.	0	0	0	NA	2.11815	n. def.	0	0	0	NA	1.35226	n. def.	0	1	1
	YIL136W	OM45	44.58	64.4	0	3.3382	0.000559761	2.92814	0.0465467	1.58412	0.0105839	20	20	9.17179	3.1972	49	25	8	8	11.7856	3.55896	45.585	7	15	15	9.56938	3.25843	51.57	16	10	10	3.10839	1.63617	28.703	12	11	11	5.06175	2.33964	50.977	15	20	20	28.0245	4.80862	120.13	21	0	0
	YLR077W	FMP25	66.689	56.1	2.59e-203	3.33765	0.00575625	1.46739	0.138837	3.41429	0.00169294	12	12	16.306	4.02733	202.36	13	10	10	9.05797	3.17919	74.46	8	9	9	6.99545	2.80642	148.95	5	0	0	NA	-0.242079	n. def.	0	0	0	NA	1.44532	n. def.	0	0	0	NA	3.19894	n. def.	0	17	17
	YDR237W	MRPL7	33.099	20.9	3.95e-35	3.32997	0.002027	3.31333	0.00299503	1.07408	0.195498	4	4	12.9656	3.69662	31.035	5	3	3	7.78089	2.95994	9.6084	3	1	1	10.0794	3.33334	n. def.	1	0	0	NA	3.39388	n. def.	0	0	0	NA	2.83238	n. def.	0	0	0	NA	3.71374	n. def.	0	0	0
	YPL134C	ODC1	34.206	46.8	9.24e-82	3.29333	0.0105847	2.39732	0.0673186	2.97299	0.0174194	6	6	6.40123	2.67835	86.769	6	5	5	19.0905	4.25479	97.639	3	6	6	7.71069	2.94686	36.463	2	6	6	14.041	3.81157	33.661	5	6	6	7.30887	2.86965	129.41	5	5	5	1.42479	0.510745	256.41	2	1	1
	YIL157C	COA1	22.044	26.4	5.9e-18	3.2866	0.0211432	0.705303	0.314282	2.3871	0.0523973	2	2	3.90671	1.96595	274.19	2	1	1	11.7461	3.5541	n. def.	1	0	0	NA	4.33974	n. def.	0	2	2	1.57206	0.652652	140.5	2	1	1	0.371872	-1.42712	n. def.	1	0	0	NA	2.89038	n. def.	0	0	0
	YBR037C	SCO1	33.166	19.7	1.45e-32	3.27371	0.0100483	2.32922	0.0498034	2.28841	0.00764554	3	3	8.56604	3.09863	69.154	2	3	3	17.9167	4.16323	59.176	2	2	2	5.89414	2.55928	n. def.	1	0	0	NA	0.749084	n. def.	0	0	0	NA	2.95346	n. def.	0	0	0	NA	3.28511	n. def.	0	1	1
	YBR263W	SHM1	53.686	74.1	0	3.26484	0.00502608	0.747756	0.303438	-0.0141996	0.716157	17	17	14.9719	3.90418	29.025	22	14	14	8.49041	3.08583	22.478	17	15	15	6.98617	2.8045	24.063	20	9	9	0.447989	-1.15847	13.404	9	7	7	1.26223	0.335972	23.605	7	2	2	8.37311	3.06576	52.639	3	22	22
	YOR222W	ODC2	34.007	21.2	1.58e-23	3.25788	0.00144021	1.78169	0.116906	0.486782	0.251553	0	0	NA	2.91234	n. def.	0	2	2	10.4105	3.37997	138.99	2	2	2	11.1682	3.48132	n. def.	1	1	1	NA	-0.0745637	n. def.	0	0	0	NA	1.83499	n. def.	0	0	0	NA	3.58464	n. def.	0	0	0
	YKL141W	SDH3	22.068	22.2	6.59e-36	3.23266	0.0411319	3.99454	0.0401776	0.106598	0.474419	3	3	17.9559	4.16639	4.9044	2	1	1	19.3802	4.27651	n. def.	1	0	0	NA	1.25509	n. def.	0	1	1	3.57283	1.83707	n. def.	1	0	0	NA	4.13821	n. def.	0	2	2	64.3708	6.00833	n. def.	1	0	0
	YCL017C	NFS1	54.466	51.9	0	3.20415	0.00366597	2.30111	0.0135881	-0.110922	0.957539	9	9	11.936	3.57725	55.882	10	6	6	6.34478	2.66557	23.545	7	7	7	10.3362	3.36964	48.609	5	1	1	2.88309	1.52762	n. def.	1	1	1	6.60284	2.72309	n. def.	1	4	4	6.28812	2.65263	74.297	3	15	15
	YFL016C	MDJ1	55.56	37	1.42e-82	3.1658	0.00200008	1.43365	0.206983	0.149302	0.0311023	15	15	11.5929	3.53516	97.371	17	7	7	7.18236	2.84446	37.124	7	8	8	8.68056	3.11779	113.13	10	0	0	NA	-1.29852	n. def.	0	1	1	4.77737	2.25622	n. def.	1	2	2	10.149	3.34326	46.032	2	2	2
	YKR094C;YIL148W;YLR167W;YLL039C	RPL40B; RPL40A; RPS31; UBI4	14.554	36.7	1.95e-82	3.14274	0.0092573	2.57905	0.0617195	0.751286	0.265602	1	1	7.27961	2.86386	n. def.	1	0	0	NA	2.57092	n. def.	0	1	1	15.9274	3.99344	n. def.	1	4	4	1.67199	0.741565	56.356	4	4	4	7.00378	2.80813	90.82	4	5	5	18.2199	4.18744	79.91	4	1	1
	YOR211C	MGM1	99.177	22.4	4.33e-61	3.12822	0.0129074	2.11331	0.0191158	0.768277	0.127802	7	7	12.2737	3.6175	69.18	7	4	4	4.29719	2.10339	155.81	4	4	4	12.6738	3.66378	55.726	5	0	0	NA	2.60666	n. def.	0	0	0	NA	1.2661	n. def.	0	0	0	NA	2.46718	n. def.	0	1	1
	YGR033C	TIM21	27.205	34.3	1.37e-43	3.12816	0.0612219	3.50738	0.0102294	4.72604	0.0198752	2	2	5.73822	2.5206	76.545	2	2	2	2.64978	1.40587	n. def.	1	2	2	43.956	5.45799	n. def.	1	1	1	10.8265	3.43649	n. def.	1	1	1	21.4546	4.42322	n. def.	1	0	0	NA	2.66244	n. def.	0	4	4
	YML030W	RCF1	18.477	62.3	8.68e-111	3.10936	0.00788581	2.67575	0.0213649	3.12191	0.0224386	3	3	9.95322	3.31516	78.328	4	3	3	12.7049	3.66731	37.231	3	3	3	NA	2.3456	n. def.	0	3	3	3.04674	1.60726	31.333	2	1	1	7.25005	2.85799	n. def.	1	2	2	11.8106	3.56201	n. def.	1	10	10
	YER050C	RSM18	15.835	37	7.24e-24	3.05446	0.0075488	2.5185	0.0349213	3.4832	2.1907e-05	3	3	9.64599	3.26993	109.42	3	1	1	4.98033	2.31624	n. def.	1	0	0	NA	3.57722	n. def.	0	0	0	NA	1.56881	n. def.	0	0	0	NA	2.09557	n. def.	0	0	0	NA	3.89112	n. def.	0	3	3
	YIL070C	MAM33	30.132	39.5	5.17e-237	3.01973	0.000683558	2.62608	0.00628014	5.92459	3.98937e-05	5	5	9.13075	3.19073	46.371	5	1	1	7.01066	2.80955	n. def.	1	3	3	8.33333	3.05889	26.484	3	1	1	4.22226	2.07802	n. def.	1	0	0	NA	2.70123	n. def.	0	2	2	8.56825	3.099	122.8	2	14	14
	YKL148C	SDH1	70.229	39.2	2.74e-160	3.01169	0.00229774	4.14053	0.0151386	0.85557	0.320382	13	11	8.57559	3.10024	132.31	10	9	7	6.15157	2.62096	133.48	5	9	8	9.94431	3.31387	96.163	6	13	11	8.01346	3.00243	78.715	14	9	6	14.9029	3.89752	67.583	7	9	7	45.939	5.52165	30.791	5	0	0
	YBR120C	CBP6	18.678	27.2	6.76e-43	2.98649	0.0101508	2.48948	0.0100204	2.39277	0.0512966	3	3	14.0475	3.81224	29.298	2	0	0	NA	2.35267	n. def.	0	2	2	6.93818	2.79456	23.722	2	0	0	NA	2.17072	n. def.	0	1	1	NA	2.09397	n. def.	0	2	2	NA	3.20376	n. def.	0	1	1
	YDR231C	COX20	23.758	43.9	1.23e-67	2.98193	0.013625	2.4688	0.109002	2.71145	0.0075464	4	4	12.4964	3.64344	19.803	4	2	2	9.89413	3.30657	n. def.	1	1	1	NA	1.99578	n. def.	0	3	3	1.31702	0.397277	152.13	3	1	1	3.7201	1.89534	n. def.	1	3	3	34.626	5.11379	n. def.	1	0	0
	YPR024W	YME1	81.771	26.2	1.58e-118	2.96801	0.0135429	3.0489	0.0444175	1.86604	0.120694	9	9	14.292	3.83714	80.693	6	4	4	7.76518	2.95702	58.89	4	7	7	4.31648	2.10986	119.81	2	2	2	5.71429	2.51457	56.66	2	3	3	3.23123	1.69208	n. def.	1	4	4	30.6974	4.94005	n. def.	1	0	0
	YDL067C	COX9	6.9631	39	3.73e-34	2.95166	0.000916907	4.75229	0.00314601	3.27473	0.00698765	0	0	NA	3.04185	n. def.	0	0	0	NA	2.70172	n. def.	0	1	1	8.6423	3.11141	n. def.	1	3	3	18.9039	4.24062	24.837	3	2	2	45.0005	5.49187	n. def.	1	3	3	23.0134	4.5244	n. def.	1	7	7
	YGR082W	TOM20	20.317	46.4	1.31e-59	2.91801	0.0101277	3.7977	0.0468573	2.36331	0.0171474	1	1	12.3109	3.62186	n. def.	1	0	0	NA	2.16358	n. def.	0	1	1	7.82779	2.9686	n. def.	1	3	3	42.4971	5.40929	52.228	3	2	2	25.1496	4.65247	14.515	2	5	5	2.51636	1.33134	165.22	5	0	0
	YJR100C	AIM25	37.479	19	2.66e-20	2.88979	0.00602209	1.32048	0.123153	1.75196	0.0213791	3	3	7.78392	2.9605	29.77	3	1	1	4.93657	2.30351	n. def.	1	0	0	NA	3.40538	n. def.	0	0	0	NA	-0.30649	n. def.	0	0	0	NA	2.07458	n. def.	0	0	0	NA	2.19335	n. def.	0	1	1
	YLR203C	MSS51	50.88	30.5	4.43e-42	2.86492	0.0136403	2.73066	0.0239177	2.66205	0.0322418	5	5	7.94218	2.98954	55.963	4	2	2	3.92526	1.97279	23.525	2	2	2	12.4016	3.63245	48.678	2	1	1	NA	1.49143	n. def.	0	3	3	10.3178	3.36706	110.45	3	6	6	10.0803	3.33347	129.3	3	0	0
	YNL052W	COX5A	17.14	70.6	1.19e-203	2.78448	0.0195941	3.57203	0.00424004	5.25188	0.000825297	6	5	13.0381	3.70467	113.85	6	5	4	7.47161	2.90142	149.8	4	5	4	3.35739	1.74734	202.51	5	7	6	14.7128	3.879	32.179	9	9	7	15.2061	3.92658	72.966	8	12	9	7.5188	2.9105	158.81	10	14	11
	YDR070C	FMP16	10.845	47.3	4.86e-26	2.73712	0.0103217	1.8742	0.00158146	0.678231	0.0994546	4	4	11.3347	3.50267	83.142	4	1	1	5.86579	2.55233	n. def.	1	2	2	4.45792	2.15637	24.522	2	2	2	4.22744	2.07978	5.0606	2	2	2	3.51543	1.8137	2.1616	2	2	2	3.31521	1.7291	49.415	2	0	0
	YPL215W	CBP3	39.083	36.1	4.27e-38	2.73171	0.0295349	3.06366	0.0417303	2.5382	0.00170364	4	4	16.9002	4.07897	42.159	4	3	3	3.3896	1.76112	207.58	3	2	2	5.11614	2.35505	15.083	2	0	0	NA	4.92157	n. def.	0	0	0	NA	1.83147	n. def.	0	1	1	NA	2.43794	n. def.	0	2	2
	YGR222W	PET54	34.637	39.2	3.6e-42	2.7291	4.6536e-05	1.89108	0.0347822	0.0160988	0.407575	3	3	6.86577	2.77942	63.094	3	3	3	6.57678	2.71738	59.049	3	3	3	6.45536	2.6905	36.582	2	0	0	NA	0.866861	n. def.	0	0	0	NA	2.19025	n. def.	0	0	0	NA	2.61612	n. def.	0	2	2
	YHR008C	SOD2	25.774	30	4.01e-46	2.68675	0.0102939	1.72128	0.0594952	1.49837	0.0819996	3	3	11.0781	3.46964	49.509	3	3	3	4.84825	2.27746	21.357	3	3	3	4.96968	2.31315	8.8908	3	2	2	1.94073	0.956599	6.3329	2	3	3	2.27438	1.18547	11.816	3	1	1	NA	3.02178	n. def.	0	0	0
	YER014W	HEM14	59.702	28.2	1.1e-44	2.63536	0.00216566	1.00818	0.253117	3.18876	0.0641505	6	6	7.84929	2.97256	67.87	5	0	0	NA	2.39223	n. def.	0	6	6	5.82106	2.54128	98.884	6	0	0	NA	-1.21808	n. def.	0	0	0	NA	1.11548	n. def.	0	0	0	NA	3.12713	n. def.	0	0	0
	YIL051C	MMF1	15.908	58.6	1.47e-43	2.60961	0.0125518	1.62128	0.0826755	2.12226	0.0633639	1	1	10.3881	3.37686	14.099	2	1	1	5.76868	2.52824	n. def.	1	3	3	3.79406	1.92374	22.044	3	1	1	1.61841	0.694578	n. def.	1	1	1	2.06885	1.04883	n. def.	1	2	2	8.69641	3.12042	n. def.	1	0	0
	YJL208C	NUC1	37.209	53.5	2.68e-62	2.60762	0.00243071	1.27278	0.180863	1.04508	0.142798	9	9	4.77783	2.25636	20.171	11	5	5	6.48677	2.6975	14.317	6	4	4	7.30567	2.86902	20.353	4	1	1	0.634478	-0.656359	n. def.	1	1	1	2.59383	1.37508	n. def.	1	2	2	8.57192	3.09962	127.67	2	1	1
	YJR121W	ATP2	54.793	83.4	0	2.58919	0.00588669	2.18102	0.0655046	0.67059	0.000221331	13	13	8.56018	3.09764	40.982	15	15	15	4.34047	2.11785	21.351	19	14	14	5.86476	2.55207	24.871	17	21	21	1.91135	0.934593	11.304	25	23	23	3.32325	1.7326	22.34	27	25	25	14.6811	3.87588	49.073	29	3	3
	YIL111W	COX5B	17.197	50.3	8.14e-117	2.56507	0.00723692	1.40654	0.153732	3.20502	0.00729823	1	0	NA	1.95196	n. def.	0	2	1	6.8264	2.77113	n. def.	1	2	1	7.84683	2.97211	n. def.	1	1	0	NA	0.596129	n. def.	0	3	1	NA	0.160279	n. def.	0	3	0	NA	3.46322	n. def.	0	6	3
	YLR355C	ILV5	44.368	57.7	2.63e-169	2.54919	0.00378443	2.00196	0.0615373	3.84602	0.082122	9	9	7.88955	2.97994	18.225	9	6	6	4.70234	2.23338	23.381	7	8	8	5.40482	2.43425	37.425	9	12	12	1.82322	0.866489	24.319	14	7	7	3.14653	1.65376	46.06	9	7	7	11.2015	3.48562	32.886	5	0	0
	YBL099W	ATP1	58.607	59.1	0	2.51972	0.00609813	2.18888	0.071196	0.553144	0.00366193	14	14	7.56086	2.91855	31.151	16	14	14	3.93887	1.97778	18.247	15	18	18	6.33272	2.66283	29.169	21	25	25	1.86078	0.895905	13.674	29	23	23	3.20821	1.68177	32.009	28	19	19	15.8781	3.98896	37.161	23	1	1
	YPR001W	CIT3	53.811	47.7	3.88e-107	2.50921	0.00246645	1.45018	0.154442	-0.109013	0.919697	15	15	6.30438	2.65635	55.152	18	11	11	4.45991	2.15701	15.672	14	9	9	6.56254	2.71425	79.821	10	8	7	0.889047	-0.169668	12.907	7	7	7	2.06016	1.04275	27.25	7	4	4	11.1382	3.47745	105.65	5	3	3
	YGR112W	SHY1	45.055	29.3	1.31e-62	2.50222	0.0529094	0.272233	0.449734	2.24572	0.0245667	4	4	17.6106	4.13837	124.18	3	1	1	2.13671	1.09539	n. def.	1	2	2	NA	2.2729	n. def.	0	0	0	NA	-3.34064	n. def.	0	0	0	NA	3.12666	n. def.	0	2	2	2.04298	1.03068	n. def.	1	1	1
	YPL078C	ATP4	26.925	48.8	4.87e-70	2.49904	0.00773788	1.96537	0.0718799	0.610313	0.00319744	3	3	8.64753	3.11229	7.6884	3	3	3	4.2015	2.07091	4.0199	3	0	0	NA	2.31392	n. def.	0	4	4	1.68498	0.752729	13.121	4	3	3	2.9663	1.56867	10.941	3	4	4	11.915	3.5747	20.756	5	1	1
	YLR253W	MCP2	65.916	14.9	9.99e-33	2.4783	0.0105406	2.3421	0.0567228	3.38946	0.00775921	3	3	6.32992	2.66219	120.28	3	4	4	3.41857	1.77339	n. def.	1	3	3	7.99616	2.99931	150.21	2	1	1	9.13075	3.19073	n. def.	1	0	0	NA	0.613793	n. def.	0	1	1	9.32923	3.22176	n. def.	1	0	0
	YPL099C	AIM43	21.842	40.7	3.18e-72	2.46698	0.0179994	2.3494	0.00356022	1.32012	0.192716	5	5	9.94827	3.31445	79.073	3	1	1	5.41917	2.43807	13.983	2	2	2	3.13489	1.64842	32.5	2	1	1	6.70781	2.74584	n. def.	1	1	1	4.33219	2.1151	n. def.	1	1	1	4.55436	2.18725	n. def.	1	0	0
	YMR089C	YTA12	93.275	22.1	1.09e-65	2.45938	0.0037986	1.32673	0.138576	0.568966	0.393015	12	12	7.36269	2.88023	129.38	11	4	4	4.49297	2.16767	22.92	4	5	5	5.02892	2.33025	58.387	2	1	1	0.998901	-0.00158609	n. def.	1	1	1	1.92797	0.947083	n. def.	1	0	0	NA	3.03468	n. def.	0	0	0
	YDR377W	ATP17	11.312	29.7	4.97e-12	2.4321	0.0135164	2.23028	0.0563636	1.24759	0.000966261	1	1	3.08814	1.62674	n. def.	1	0	0	NA	2.71891	n. def.	0	1	1	7.73096	2.95065	n. def.	1	2	2	2.15587	1.10827	22.317	2	2	2	3.37724	1.75584	3.9763	2	1	1	14.1892	3.82672	60.059	2	3	3
	YJR019C	TES1	40.259	22.1	3.5e-33	2.40585	0.0193768	1.19895	0.203544	0.0391465	0.186522	0	0	NA	1.87383	n. def.	0	2	2	3.89985	1.96342	3.7827	2	0	0	NA	3.3803	n. def.	0	3	3	0.665912	-0.586597	27.756	4	2	2	1.7805	0.832282	25.295	3	1	1	10.2048	3.35118	n. def.	1	3	3
	YLR259C	HSP60	60.751	63.3	0	2.39848	0.00055803	0.94607	0.236129	0.357576	0.000921764	25	25	5.47285	2.45229	53.598	29	24	24	5.66636	2.50242	32.281	27	22	22	4.72634	2.24072	58.502	24	26	26	0.709572	-0.494979	23.685	28	25	25	1.21485	0.280773	16.19	27	21	21	8.296	3.05242	48.018	23	10	10
	YOR142W	LSC1	35.032	33.7	2.63e-81	2.36483	0.00891388	1.81187	0.0927302	3.19251	4.08941e-05	3	3	7.80823	2.965	18.213	3	2	2	4.78149	2.25746	18.943	2	4	4	3.66046	1.87202	16.464	4	3	3	1.42268	0.508609	15.02	3	3	3	2.56193	1.35723	5.0842	3	4	4	11.8742	3.56976	36.256	4	0	0
	YNL055C	POR1	30.428	67.8	1.57e-219	2.3611	0.0145507	1.31577	0.108453	2.709	0.0491316	5	5	8.66101	3.11453	62.315	6	8	8	3.24044	1.69619	14.482	9	8	8	4.83185	2.27258	17.025	9	10	10	1.21384	0.279581	18.945	11	9	9	1.89398	0.921417	30.265	10	8	8	6.71006	2.74633	91.721	8	0	0
	YIL077C	RCI37	36.946	33.8	2.89e-60	2.33585	0.0109407	0.986648	0.0908948	2.12319	0.0240623	7	7	8.20345	3.03623	64.306	5	1	1	3.82863	1.93683	n. def.	1	1	1	NA	2.03451	n. def.	0	0	0	NA	0.0362309	n. def.	0	0	0	NA	1.67035	n. def.	0	2	2	2.38396	1.25336	n. def.	1	1	1
	YBR039W	ATP3	34.35	54	2.06e-77	2.3266	0.00498039	1.87458	0.0440393	3.09052	0.00400843	4	4	6.93097	2.79306	36.728	3	2	2	4.17415	2.06148	18.079	2	2	2	4.36281	2.12526	6.7174	2	2	2	1.82428	0.867331	25.036	2	2	2	3.54208	1.8246	45.247	2	3	3	7.63068	2.93181	129.39	2	0	0
	YDL181W	INH1	9.87	50.6	9.37e-65	2.31997	0.0498184	1.48859	0.0431501	0.573609	0.00656988	0	0	NA	3.36583	n. def.	0	0	0	NA	2.8292	n. def.	0	0	0	NA	0.764882	n. def.	0	1	1	1.54154	0.624377	n. def.	1	1	1	3.04962	1.60863	n. def.	1	4	4	4.70035	2.23277	26.613	4	1	1
	YMR256C	COX7	6.9323	83.3	7.1e-30	2.3059	0.0356047	3.48762	0.0575486	7.07836	0.00233991	1	1	2.21504	1.14733	n. def.	1	1	1	5.17732	2.37221	n. def.	1	0	0	NA	3.39818	n. def.	0	1	1	3.89287	1.96083	99.595	2	2	2	5.39869	2.43261	60.415	2	2	2	67.1547	6.06942	221.8	4	5	5
	YKL085W	MDH1	35.65	85	1.52e-215	2.3025	0.000914091	1.62897	0.102356	2.49584	0.00940319	5	5	5.63412	2.49419	20.568	5	5	5	4.48994	2.1667	10.412	6	5	5	4.74563	2.2466	13.088	5	10	10	1.16788	0.223896	13.632	10	8	8	2.67451	1.41928	32.697	8	11	11	9.47239	3.24373	74.077	13	0	0
	YPL132W	COX11	34.044	21.3	1.16e-16	2.29879	0.021816	2.40211	0.0351918	3.15429	0.00649688	2	2	9.68617	3.27593	1.5722	2	1	1	3.90168	1.96409	n. def.	1	1	1	3.15219	1.65635	n. def.	1	0	0	NA	2.93522	n. def.	0	0	0	NA	1.06454	n. def.	0	0	0	NA	3.20657	n. def.	0	2	2
	YML078W	CPR3	19.919	42.9	5.16e-54	2.20112	0.00368781	2.48174	0.00378686	1.46309	0.0187061	2	2	4.5498	2.1858	38.357	2	2	2	3.68026	1.87981	82.183	2	5	5	5.80686	2.53776	34.751	5	2	2	4.44622	2.15258	0.53075	2	3	3	5.28095	2.4008	4.6678	3	4	4	7.42225	2.89186	30.951	6	0	0
	Q0045;Q0070;Q0060;Q0050	COX1; AI5_ALPHA; AI3; AI1	58.797	14.4	1.84e-90	2.18241	0.0383091	3.82971	0.0359712	7.50098	8.02139e-05	1	1	10.2061	3.35135	n. def.	1	0	0	NA	2.05618	n. def.	0	0	0	NA	1.1397	n. def.	0	1	0	NA	1.70977	n. def.	0	2	2	39.5319	5.30495	n. def.	1	2	2	22.2296	4.47441	40.709	2	3	2
	YOR020C	HSP10	11.372	53.8	1.45e-21	2.15544	0.0374184	1.42771	0.128825	2.43113	0.132065	0	0	NA	3.33657	n. def.	0	1	1	3.78644	1.92084	n. def.	1	1	1	2.3116	1.20889	n. def.	1	1	1	1.06931	0.096684	n. def.	1	1	1	2.0213	1.01529	n. def.	1	0	0	NA	3.17117	n. def.	0	0	0
	YPL271W	ATP15	6.7425	90.3	1.25e-65	2.13947	0.00505393	1.71189	0.0678883	2.7174	0.018024	2	2	5.27315	2.39866	51.012	2	2	2	3.26926	1.70896	18.058	2	1	1	4.96155	2.31079	n. def.	1	3	3	1.54147	0.62431	7.621	3	2	2	2.78831	1.47939	1.2073	2	3	3	8.17929	3.03198	19.204	3	0	0
	YKL195W	MIA40	44.536	17.9	1.09e-29	2.10096	0.046316	2.00446	0.233109	0.498683	0.00414555	3	3	3.31818	1.73039	83.147	3	1	1	10.8095	3.43423	n. def.	1	1	1	2.20114	1.13825	n. def.	1	0	0	NA	-1.9811	n. def.	0	1	1	4.61084	2.20503	n. def.	1	1	1	55.3097	5.78946	n. def.	1	1	1
	YBL064C	PRX1	29.495	54.8	7.79e-75	2.09	0.00104554	1.69684	0.101883	0.460489	0.395127	8	8	4.38866	2.13378	20.746	9	8	8	3.74953	1.90671	16.816	9	7	7	4.68977	2.22952	27.455	7	3	3	1.44588	0.531949	16.229	3	2	2	2.09148	1.06453	14.891	2	2	2	11.2671	3.49404	83.6	3	0	0
	YOR271C	FSF1	35.414	32.7	3.45e-35	2.07015	0.00607288	0.388697	0.416163	1.87248	0.0372546	3	3	4.01558	2.00561	134.54	2	1	1	3.26605	1.70755	n. def.	1	2	2	5.64621	2.49728	n. def.	1	0	0	NA	-0.497185	n. def.	0	0	0	NA	3.5234	n. def.	0	2	2	0.275452	-1.86013	n. def.	1	0	0
	YGL008C;YPL036W	PMA1; PMA2	99.618	19.9	2.96e-95	2.0544	0.0185749	0.939193	0.192911	2.81661	0.0976444	10	10	3.1294	1.64589	22.318	13	6	6	3.13421	1.6481	11.831	6	7	7	7.30674	2.86923	14.527	8	4	4	0.763884	-0.388575	20.993	4	5	5	1.59604	0.674498	20.006	5	4	4	5.78235	2.53166	197.39	3	0	0
	YLR304C;YJL200C	ACO1; ACO2	85.367	47.8	3.97e-259	2.04964	0.0045694	1.63754	0.0748708	2.07506	0.111089	11	11	5.4277	2.44034	28.31	12	10	10	3.49773	1.80642	19.136	10	10	10	3.73776	1.90217	19.173	12	12	12	1.5015	0.586406	11.663	15	10	10	2.49457	1.31879	24.686	13	13	13	8.04117	3.00741	100.75	13	1	1
	YNR018W	RCF2	25.344	39.7	6.4e-68	2.03979	0.0456867	2.07583	0.0395956	4.78841	0.00476459	3	3	NA	3.32628	n. def.	0	0	0	NA	1.11893	n. def.	0	2	2	NA	1.67417	n. def.	0	1	1	NA	1.69027	n. def.	0	2	2	9.7972	3.29237	n. def.	1	1	1	2.36995	1.24486	n. def.	1	12	12
	YDR298C	ATP5	22.814	52.8	1.1e-86	2.00731	0.0100144	1.96167	0.0516301	2.75771	0.0478514	3	3	5.52486	2.46594	20.327	3	2	2	2.77979	1.47497	18.24	2	2	2	4.23101	2.081	25.55	2	5	5	1.75963	0.815275	6.5557	5	3	3	3.69768	1.88662	1.8441	3	3	3	9.08265	3.18311	83.63	4	0	0
	YKL016C	ATP7	19.809	68.4	7.06e-56	1.9686	0.00142086	1.87932	0.0499528	1.57764	0.149307	2	2	4.31965	2.11092	46.395	2	4	4	3.39478	1.76332	22.83	4	5	5	4.08847	2.03156	48.808	5	4	4	1.9381	0.954641	23.105	4	4	4	2.96296	1.56704	30.137	4	4	4	8.67152	3.11629	108.18	4	0	0
	YLR395C	COX8	8.9066	15.4	1.32e-17	1.9539	0.0633132	5.09091	0.00244457	5.24698	0.00601814	0	0	NA	3.47349	n. def.	0	0	0	NA	0.972646	n. def.	0	0	0	NA	1.41555	n. def.	0	1	1	24.7262	4.62797	n. def.	1	1	1	28.86	4.851	n. def.	1	2	2	55.4754	5.79378	n. def.	1	2	2
	YNR001C	CIT1	53.359	60.1	4.51e-142	1.91677	0.0319105	1.29802	0.137098	0.074683	0.218939	14	13	2.26629	1.18033	22.075	15	11	11	3.19652	1.6765	14	12	14	13	7.43052	2.89346	28.477	13	11	11	1.02595	0.036955	15.36	12	11	11	1.85384	0.890519	20.813	11	9	9	7.81677	2.96657	61.694	9	3	3
	YCR010C	ADY2	30.726	13.1	1.8e-32	1.8947	0.00150496	1.278	0.159864	1.15263	0.155154	2	2	3.47343	1.79636	4.1238	2	2	2	3.44566	1.78478	9.1051	2	2	2	4.2959	2.10296	12.782	2	1	1	0.828844	-0.270828	n. def.	1	1	1	2.04228	1.03018	n. def.	1	1	1	NA	3.07466	n. def.	0	0	0
	YNL208W	YNL208W	20.151	44.7	8.96e-45	1.85667	0.0296538	2.33665	0.0863943	0.239734	0.358552	3	3	3.92989	1.97449	24.368	3	0	0	NA	0.984036	n. def.	0	2	2	6.11135	2.61149	4.5871	2	1	1	1.50283	0.587685	n. def.	1	2	2	3.97978	1.99269	13.177	2	4	4	21.5494	4.42958	63.931	3	0	0
	YPR002W	PDH1	57.683	15.5	9.93e-22	1.84088	0.0328637	0.74995	0.162923	1.39393	0.0380418	3	3	2.22816	1.15586	28.93	3	0	0	NA	2.80664	n. def.	0	1	1	2.94881	1.56013	n. def.	1	1	1	0.966557	-0.0490731	n. def.	1	1	1	1.33686	0.418851	n. def.	1	1	1	3.68094	1.88007	n. def.	1	0	0
	YDL004W	ATP16	17.02	45.6	6.23e-66	1.83854	0.00284246	1.65429	0.0834347	0.609259	0.00212482	1	1	3.1248	1.64377	55.119	2	1	1	4.31165	2.10824	n. def.	1	1	1	3.39547	1.76361	n. def.	1	1	1	1.90136	0.92703	n. def.	1	0	0	NA	0.829473	n. def.	0	2	2	9.2302	3.20636	20.584	3	0	0
	YIL155C	GUT2	72.388	32.2	4.36e-105	1.82521	0.00066285	0.90019	0.135687	1.81522	0.0606251	13	13	3.24296	1.69731	29.521	15	9	9	3.62358	1.85742	29.731	10	8	8	3.78659	1.9209	18.268	8	5	5	0.922679	-0.116099	5.09	5	3	3	1.8165	0.861159	27.51	3	2	2	3.87852	1.95551	161.14	2	0	0
	YJR048W	CYC1	12.182	73.4	7.46e-169	1.82448	0.00768875	1.42257	0.170974	-0.192043	0.995455	5	4	3.29012	1.71814	21.682	5	1	1	2.81286	1.49204	n. def.	1	4	3	4.80077	2.26327	13.932	4	3	2	0.775374	-0.367036	2.4492	2	3	2	2.08986	1.06341	10.322	2	5	4	11.8872	3.57134	58.025	5	9	8
	YOR176W	HEM15	44.596	65.4	7.92e-151	1.78448	0.00260018	1.05423	0.209357	-0.0576254	0.90335	17	17	3.97078	1.98942	23.305	24	12	12	2.91954	1.54574	19.6	18	16	16	3.52659	1.81827	36.247	22	9	9	0.68157	-0.553066	22.317	11	7	7	1.63012	0.704982	18.796	9	7	7	8.05997	3.01077	46.745	9	4	4
	YKL133C	RCI50	54.487	26.3	4.46e-41	1.76681	0.00565021	1.39081	0.102994	2.48695	0.0383687	3	3	4.24106	2.08443	141.21	2	2	2	3.45066	1.78687	168.7	2	3	3	2.69288	1.42915	85.21	2	0	0	NA	0.00210156	n. def.	0	0	0	NA	1.58082	n. def.	0	0	0	NA	2.5895	n. def.	0	0	0
	YKL065W-A	DPC7	8.531	52.1	4.05e-29	1.75238	0.0073549	2.12843	0.126384	0.923424	0.211154	2	2	2.86632	1.5192	50.128	7	2	2	4.53679	2.18167	15.234	3	3	3	2.94092	1.55627	31.37	7	1	1	1.40107	0.486529	n. def.	1	1	1	2.17085	1.11826	n. def.	1	1	1	27.4839	4.78051	n. def.	1	0	0
	YNL104C;YOR108W	LEU4; LEU9	68.408	25.5	2.69e-51	1.73498	0.0038605	1.30477	0.151849	2.72198	0.0830193	3	3	4.06488	2.02321	21.616	3	2	2	2.82869	1.50014	44.298	2	2	2	3.2078	1.68158	2.2219	2	1	1	1.10988	0.150401	n. def.	1	1	1	1.48739	0.57278	n. def.	1	2	2	9.13325	3.19113	n. def.	1	0	0
	YKL150W	MCR1	34.137	65.9	1.41e-134	1.67694	0.0012164	0.85773	0.167543	-0.0758526	0.929805	8	8	3.57424	1.83764	28.284	9	7	7	2.95159	1.56149	18.003	7	10	10	3.09876	1.63169	21.261	11	3	3	1.07234	0.100762	2.177	3	1	1	1.19333	0.254995	n. def.	1	0	0	NA	2.21743	n. def.	0	7	7
	YDR148C	KGD2	50.43	51.6	2.23e-200	1.6765	0.0158804	0.482052	0.342087	-0.0285929	0.586368	19	19	3.44685	1.78528	25.969	29	15	15	2.14404	1.10033	36.453	21	17	17	4.4195	2.14388	38.289	20	12	12	0.479226	-1.06122	30.404	13	11	11	1.06263	0.0876414	43.88	11	11	11	5.35074	2.41974	75.665	12	1	1
	YGL068W	MNP1	20.65	50	6.43e-53	1.66059	0.0239989	1.80633	0.0694249	-0.0800698	0.91889	3	3	2.6266	1.3932	18.059	4	4	4	2.2701	1.18275	24.643	6	1	1	5.29942	2.40583	0.85159	2	0	0	NA	1.84839	n. def.	0	1	1	1.3946	0.479854	n. def.	1	2	2	8.51934	3.09074	12.585	3	1	1
	YIL125W	KGD1	114.41	59	0	1.6325	0.0177168	0.361907	0.382116	0.157101	0.0224736	39	39	3.24086	1.69638	27.631	58	37	37	2.07982	1.05646	11.033	52	34	34	4.42184	2.14465	28.813	48	27	27	0.404285	-1.30655	13.497	36	25	25	1.05559	0.0780458	26.85	34	19	19	4.97339	2.31423	41.745	24	7	7
	YNL037C	IDH1	39.324	41.4	7.41e-58	1.60614	0.00139986	2.15804	0.0388503	3.41912	0.067794	2	2	3.05418	1.61079	10.423	3	1	1	2.74416	1.45637	n. def.	1	1	1	3.36655	1.75127	n. def.	1	0	0	NA	3.23152	n. def.	0	1	1	2.027	1.01935	n. def.	1	1	1	4.66941	2.22324	n. def.	1	0	0
	YFR049W	YMR31	13.689	56.1	3.67e-45	1.59461	0.0120482	0.283129	0.403813	-0.416981	0.849996	5	5	3.21761	1.68599	106.62	6	5	5	2.17269	1.11948	25.807	6	3	3	3.94042	1.97835	74.393	4	4	4	0.429904	-1.21791	17.597	3	3	3	0.891345	-0.165944	41.776	3	2	2	4.7019	2.23324	143.83	2	1	1
	YOR136W	IDH2	39.739	22.5	5.09e-64	1.58153	0.00101679	1.02	0.104493	2.90935	0.0192585	2	2	3.16756	1.66337	1.0359	2	2	2	2.71172	1.43921	1.7993	2	2	2	3.121	1.64201	8.9226	2	2	2	1.1623	0.216988	19.282	2	2	2	1.68265	0.750737	23.606	2	2	2	4.26421	2.09228	n. def.	1	0	0
	YNL121C	TOM70	70.122	33.1	5.48e-148	1.4736	0.00936159	2.60062	0.0280755	-0.254854	0.716686	3	3	3.32535	1.73351	22.463	3	0	0	NA	1.07011	n. def.	0	1	1	3.06777	1.61719	n. def.	1	3	3	3.49089	1.80359	12.929	3	1	1	4.35787	2.12362	n. def.	1	5	5	14.6686	3.87466	146.81	4	0	0
	YER004W	FMP52	25.086	64.1	1.2e-104	1.38529	0.00493588	1.67826	0.120494	-0.0584996	0.946304	6	6	2.40639	1.26687	14.742	6	5	5	3.16386	1.66168	36.324	5	7	7	2.34132	1.22732	18.541	7	5	5	1.06801	0.0949264	9.0136	6	4	4	2.56964	1.36156	21.86	4	5	5	11.9447	3.5783	94.164	5	7	7
	YJR045C;YEL030W	SSC1; ECM10	70.627	60.4	0	1.36867	0.00531624	1.0047	0.212829	1.13502	0.000322075	27	27	2.23085	1.15759	30.086	33	23	23	2.47764	1.30897	35.611	28	21	21	3.11546	1.63944	41.032	24	23	23	0.711794	-0.490467	32.763	25	21	21	1.48386	0.569351	65.033	24	17	17	7.64877	2.93523	67.226	19	7	7
	YFL018C	LPD1	54.009	67.5	0	1.34945	0.0262089	0.0654178	0.469231	0.121863	0.114859	28	28	2.6488	1.40534	21.834	38	27	27	1.70094	0.766333	16.475	38	19	19	3.67229	1.87668	31.001	24	24	24	0.444306	-1.17037	28.061	31	19	19	0.963391	-0.0538064	24.653	25	7	7	2.67666	1.42043	25.144	11	6	6
	YBL015W	ACH1	58.711	32.3	1.75e-57	1.34885	0.00776766	1.3669	0.00479321	1.80762	0.0275893	7	7	3.21833	1.68631	103.27	7	1	1	2.20794	1.1427	n. def.	1	2	2	2.32547	1.21752	18.028	2	2	2	2.26716	1.18089	6.8638	2	1	1	2.44678	1.29089	n. def.	1	5	5	3.09282	1.62892	140.1	4	0	0
	YDR322C-A	TIM11	10.875	54.2	4.13e-39	1.33927	0.00368738	1.67952	0.126302	0.797073	0.0455549	1	1	2.75043	1.45966	n. def.	1	1	1	2.73232	1.45012	n. def.	1	0	0	NA	1.10803	n. def.	0	2	2	1.2423	0.313011	5.2444	2	2	2	1.95733	0.968887	1.2093	2	2	2	13.5166	3.75666	9.7444	2	0	0
	YOR374W	ALD4	56.723	79.2	0	1.31163	0.00340159	1.02026	0.174607	0.491501	0.000761059	28	27	2.79869	1.48475	29.376	37	26	25	2.16006	1.11107	20.209	32	30	28	2.52985	1.33905	33.701	37	28	27	0.87558	-0.191689	41.701	43	31	30	1.53099	0.61447	77.528	46	23	22	6.22471	2.63801	31.448	31	14	14
	YPR058W	YMC1	33.375	21.8	3.93e-39	1.2917	0.261781	1.49869	0.212353	3.72368	0.000121476	3	3	6.75174	2.75526	186.59	2	1	1	0.238163	-2.06998	n. def.	1	0	0	NA	3.18981	n. def.	0	0	0	NA	-1.34979	n. def.	0	0	0	NA	3.7745	n. def.	0	0	0	NA	2.07134	n. def.	0	1	1
	YBR026C	ETR1	42.066	38.9	3.83e-43	1.16381	0.00540649	1.82239	0.0947269	1.44175	0.189951	7	7	2.06152	1.04371	17.707	7	2	2	2.65336	1.40782	48.48	2	5	5	2.05609	1.0399	10.583	5	0	0	NA	0.111807	n. def.	0	0	0	NA	3.31516	n. def.	0	0	0	NA	2.04021	n. def.	0	0	0
	YJR016C	ILV3	62.86	42.2	1.15e-107	1.12403	0.00351357	1.044	0.203396	3.84829	0.013477	13	13	1.96847	0.977071	18.525	16	3	3	2.46409	1.30105	15.331	4	12	12	2.13461	1.09397	38.358	16	2	2	0.76858	-0.379732	15.786	2	3	3	1.44881	0.534872	14.859	3	1	1	7.87278	2.97687	n. def.	1	0	0
	YGR244C	LSC2	46.9	50.8	6.12e-118	1.08303	0.0984827	0.728129	0.0203192	0.338854	0.439441	13	13	1.81422	0.859352	25.494	14	3	3	4.46907	2.15998	13.009	4	12	12	1.17265	0.229771	25.992	16	1	1	1.34367	0.42618	n. def.	1	1	1	1.86557	0.899614	n. def.	1	2	2	1.81327	0.858593	213.31	2	0	0
	YOL109W	ZEO1	12.589	28.3	3.39e-28	0.991382	0.00560526	1.17156	0.284751	0.274695	0.0231401	1	1	2.18833	1.12983	n. def.	1	1	1	1.72123	0.78344	n. def.	1	1	1	2.0862	1.06088	n. def.	1	0	0	NA	-2.01051	n. def.	0	0	0	NA	1.55591	n. def.	0	0	0	NA	3.96927	n. def.	0	3	3
	YOL077W-A	ATP19	7.5337	72.1	1.37e-23	0.976184	0.0230735	1.12369	0.1977	0.325302	0.398959	3	3	1.66254	0.733387	19.026	3	2	2	1.7236	0.785428	56.102	2	2	2	2.65689	1.40974	42.169	2	2	2	0.717669	-0.478609	9.4628	2	2	2	1.69096	0.757843	25.27	2	2	2	8.52588	3.09185	18.108	3	0	0
	YJR144W	MGM101	30.09	50.9	8.95e-96	0.893269	0.0520061	-0.314021	0.606705	3.13317	0.0373964	13	13	1.25213	0.324383	28.228	18	12	12	1.93353	0.951234	49.081	15	12	12	2.64669	1.40419	39.98	16	6	6	0.24613	-2.02251	17.056	6	5	5	0.750525	-0.414027	29.652	6	2	2	2.81762	1.49447	35.934	2	0	0
	YIL065C	FIS1	17.733	38.1	3.54e-27	0.624655	0.00280701	0.938545	0.237822	2.43713	0.0878199	6	6	1.5564	0.638209	124.42	6	4	4	1.45127	0.537319	109.26	4	4	4	1.62274	0.698436	10.526	4	1	1	0.655437	-0.609471	n. def.	1	2	2	1.33209	0.413692	3.2238	2	0	0	NA	3.01141	n. def.	0	0	0
	YNL071W	LAT1	51.817	49.6	1.24e-155	0.473984	0.193371	-0.308831	0.602603	0.389624	0.0364824	13	13	1.30914	0.38862	27.241	16	12	12	0.85419	-0.227371	31.664	14	8	8	2.39613	1.2607	13.711	8	11	11	0.267516	-1.90231	18.064	11	11	11	0.626763	-0.674009	49.812	11	13	13	3.13794	1.64982	65.34	13	2	2
	YMR108W	ILV2	74.936	48	2.35e-190	0.460423	0.0207258	0.111877	0.468045	1.08897	0.118707	19	19	1.39848	0.483864	24.87	30	5	5	1.53165	0.615088	20.971	5	18	18	1.21615	0.282316	30.204	26	13	13	0.296824	-1.75232	19.972	15	11	11	0.77912	-0.360083	19.453	12	8	8	5.45673	2.44804	43.97	9	0	0
[truncated: 16 more columns]
