# Supplementary material for: Coordination of cytochrome bc1 complex assembly at MICOS
Source: EMBO Rep. 2024 Dec 2;26(2):353–84. doi: 10.1038/s44319-024-00336-x (PMC11772845; doi:10.1038/s44319-024-00336-x)
Supplement: Supplementary file 4 — Source data Fig. 2 [file 44319_2024_336_MOESM4_ESM.zip]

Archive with 14 entries (14 files):
- Zerbes et al - source data Fig 2B.png
- __MACOSX/._Zerbes et al - source data Fig 2B.png
- Zerbes et al - source data Fig 2C.png
- __MACOSX/._Zerbes et al - source data Fig 2C.png
- Zerbes et al - source data Fig 2D.png
- __MACOSX/._Zerbes et al - source data Fig 2D.png
- Zerbes et al - source data Fig 2E.png
- __MACOSX/._Zerbes et al - source data Fig 2E.png
- Zerbes et al - source data Fig 2F.png
- __MACOSX/._Zerbes et al - source data Fig 2F.png
- Zerbes et al - source data Fig 2G.png
- __MACOSX/._Zerbes et al - source data Fig 2G.png
- Zerbes et al - source data Fig 2H.png
- __MACOSX/._Zerbes et al - source data Fig 2H.png
