# Supplementary material for: Coordination of cytochrome bc1 complex assembly at MICOS
Source: EMBO Rep. 2024 Dec 2;26(2):353–84. doi: 10.1038/s44319-024-00336-x (PMC11772845; doi:10.1038/s44319-024-00336-x)
Supplement: Supplementary file 6 — Source data Fig. 4 [file 44319_2024_336_MOESM6_ESM.zip]

Archive with 8 entries (8 files):
- Zerbes et al - source data Fig 4A.png
- __MACOSX/._Zerbes et al - source data Fig 4A.png
- Zerbes et al - source data Fig 4B.png
- __MACOSX/._Zerbes et al - source data Fig 4B.png
- Zerbes et al - source data Fig 4C.png
- __MACOSX/._Zerbes et al - source data Fig 4C.png
- Zerbes et al - source data Fig 4D.png
- __MACOSX/._Zerbes et al - source data Fig 4D.png
